# Supplementary material for: Evaluation of Cognitive Behavioral Therapy on Improving Pain, Fear Avoidance, and Self-Efficacy in Patients with Chronic Low Back Pain: A Systematic Review and Meta-Analysis
Source: Pain Res Manag. 2022 Mar 19;2022:4276175. doi: 10.1155/2022/4276175 (PMC8957446; doi:10.1155/2022/4276175)
Supplement: Supplementary Materials — Supplementary Material 1: PRISMA Checklist. Supplementary Material 2: subgroup analysis of pain and disability from sociodemographic characteristics: sFig.1, sFig.2. [file 4276175.f1.zip]

Archive with 2 entries (2 files):
- 4276175.f1/Supplementary Material 1_PRISMA checklist.docx
- 4276175.f1/Supplementary Material 2_Subgroup analysis of pain and disability from sociodemographic characteristics.docx
